# Supplementary material for: Decoding Ecuadorian Mycobacterium tuberculosis Isolates: Unveiling Lineage-Associated Signatures in Beta-Lactamase Resistance via Pangenome Analysis
Source: Biomedicines. 2025 Jan 28;13(2):313. doi: 10.3390/biomedicines13020313 (PMC11853040; doi:10.3390/biomedicines13020313)
Supplement: Supplementary file 1 [file biomedicines-13-00313-s001.zip › biomedicines-3422545-supplementary.xlsx]

## Sheet: Table_S1
Table S1. Genomic and clinical data from Ecuadorian isolates
genbank_accesion	data	region	country	division	host	gender	patient age	patient status	specimen	DST	Average depth	Genome size	CDS	Gene in subsystems	Proteins with functional assignments	Proteins with EC numbers assignments	Proteins with GO assignments	Proteins with KEGG pathways assignments	Soft gene (84 - 87 isolates)	Shell gene (4 - 83 isolates)	Cloud gene (1 - 3 isolate)	Unique gene (only 1 isolate)	SNP	Intergenic	Nonsynonymous	Synonymous	indels	tRNA	transmission_genomic_cluster	main_lineage	sub_lineage	family	DR_type_genomic	rifampicin	isoniazid	pyrazinamide	ethambutol	streptomycin	fluoroquinolones	moxifloxacin	ofloxacin	levofloxacin	ciprofloxacin	aminoglycosides	amikacin	kanamycin	capreomycin	ethionamide	para-aminosalicylic_acid
S0001_Mtb_Ec	2020-x-x	South America	Ecuador	Guayaquil	human	Female	49	Previous treatment case	swab	Resistance	63.86	4328923	4250	1954	3383	1064	920	817	586	443	7	2	829	125	414	267	51	44	TGC_15	lineage4	lineage4.1.1	X-type	Pre-XDR-TB	rpoB_p.Val170Phe	fabG1_c.-15C>T			rpsL_p.Lys43Arg	gyrA_p.Asp94Asn	gyrA_p.Asp94Asn	gyrA_p.Asp94Asn	gyrA_p.Asp94Asn	gyrA_p.Asp94Asn					fabG1_c.-15C>T
S0007_Mtb_Ec	2020-x-x	South America	Ecuador	Guayaquil	human	Female	53	In treatment case	swab	Resistance	57.79	4321634	4251	1951	3377	1058	915	813	583	461	34	29	801	116	415	249	55	44	TGC_05	lineage4	lineage4.1.2.1	Haarlem	MDR-TB	rpoB_p.His445Gln, rpoB_p.Leu430Pro	katG_p.Ser315Thr	pncA_p.Val125Phe
S0008_Mtb_Ec	2020-x-x	South America	Ecuador	Guayaquil	human	Female	53	In treatment case	swab	Resistance	79.85	4322128	4248	1953	3372	1058	915	812	582	459	5	2	800	115	415	249	56	44	TGC_05	lineage4	lineage4.1.2.1	Haarlem	MDR-TB	rpoB_p.His445Gln, rpoB_p.Leu430Pro	katG_p.Ser315Thr	pncA_p.Val125Phe
S0013_Mtb_Ec	2020-x-x	South America	Ecuador	El Empalme	human	Female	34	In treatment case	swab	Resistance	59.44	4322128	4248	1953	3372	1058	915	812	585	456	4	1	720	102	372	220	53	44	TGC_18	lineage4	lineage4.3.3	LAM	Pre-XDR-TB	rpoB_p.Ser450Leu	katG_p.Ser315Thr	pncA_p.His82Arg	embB_p.Met306Ile	rrs_n.514A>C	gyrA_p.Ala90Val	gyrA_p.Ala90Val	gyrA_p.Ala90Val	gyrA_p.Ala90Val	gyrA_p.Ala90Val	rrs_n.1401A>G	rrs_n.1401A>G	rrs_n.1401A>G	rrs_n.1401A>G	ethA_c.1222delT
S0017_Mtb_Ec	2020-x-x	South America	Ecuador	Guayaquil	human	Male	34	In treatment case	swab	Resistance	61.31	4322128	4248	1953	3372	1058	915	812	582	449	78	70	826	114	415	264	58	44	TGC_14	lineage4	lineage4.1.2	Euro-American	MDR-TB	rpoB_p.His445Tyr	katG_p.Ser315Thr	pncA_p.Ser104Gly	embB_p.Met306Ile	rpsL_p.Lys43Arg										ethR_p.Phe110Leu
S0022_Mtb_Ec	2020-x-x	South America	Ecuador	Guayaquil	human	Female	38	Previous treatment case	swab	Resistance	81.14	4336004	4262	1983	3386	1052	910	809	588	456	67	58	739	101	379	235	44	44	TGC_18	lineage4	lineage4.3.3	LAM	MDR-TB	rpoB_p.Asp435Tyr	katG_p.Ser315Thr		embB_p.Asp354Ala
S0036_Mtb_Ec	2020-x-x	South America	Ecuador	Guayaquil	human	Female	27	Previous treatment case	bronchoalveolar lavage	Resistance	71.47	4336004	4262	1983	3386	1052	910	809	551	450	14	4	722	105	362	233	48	44	TGC_29	lineage4	lineage4.3.4.1	LAM	MDR-TB	rpoB_p.Ser450Leu	fabG1_c.-15C>T	pncA_c.294dupC												fabG1_c.-15C>T
S0039_Mtb_Ec	2020-x-x	South America	Ecuador	Guayaquil	human	Female	26	Previous treatment case	swab	Resistance	70.26	4336004	4262	1983	3386	1052	910	809	577	451	16	2	827	113	416	270	56	44	TGC_14	lineage4	lineage4.1.2	Euro-American	MDR-TB	rpoB_p.His445Tyr	katG_p.Ser315Thr	pncA_p.Ala46Val		rpsL_p.Lys43Arg										ethR_p.Phe110Leu
S0040_Mtb_Ec	2020-x-x	South America	Ecuador	Guayaquil	human	Female	29	In treatment case	swab	Resistance	55.32	4322128	4248	1953	3372	1058	915	812	588	463	1	1	733	98	376	235	47	44	TGC_18	lineage4	lineage4.3.3	LAM	MDR-TB	rpoB_p.Ser450Leu	katG_p.Ser315Thr	pncA_c.256dupG
S0046_Mtb_Ec	2020-x-x	South America	Ecuador	Babahoyo	human	Male	71	Previous treatment case	swab	Resistance	70.27	4322128	4248	1953	3372	1058	915	812	588	461	5	2	760	96	396	248	47	44	TGC_30	lineage4	lineage4.3.2	LAM	MDR-TB	rpoB_p.Ser450Leu	katG_p.Ser315Thr
S0059_Mtb_Ec	2020-x-x	South America	Ecuador	Guayaquil	human	Male	58	Previous treatment case	swab	Resistance	103.46	4336004	4262	1983	3386	1052	910	809	583	439	28	18	718	109	364	222	41	44	TGC_26	lineage4	lineage4.3.2	LAM	Pre-XDR-TB	rpoB_p.Ser450Leu	katG_p.Ser315Thr	pncA_p.Val7Ala	embB_p.Met306Ile		gyrA_p.Asp94Asn	gyrA_p.Asp94Asn	gyrA_p.Asp94Asn	gyrA_p.Asp94Asn	gyrA_p.Asp94Asn
S0062_Mtb_Ec	2019-x-x	South America	Ecuador	Guayaquil	human	Male	62	Previous treatment case	swab	Resistance	31.37	4336004	4262	1983	3386	1052	910	809	582	373	29	18	731	95	381	232	36	44	TGC_18	lineage4	lineage4.3.3	LAM	MDR-TB	rpoB_p.Ser450Leu	katG_p.Ser315Thr
S0066_Mtb_Ec	2020-x-x	South America	Ecuador	Guayaquil	human	Male	70	Previous treatment case	swab	Resistance	69.79	4336004	4262	1983	3386	1052	910	809	586	460	6	3	474	66	246	140	37	44	TGC_48	lineage4	lineage4.8	mainly T	MDR-TB	rpoB_p.Asp435Val	fabG1_c.-15C>T	pncA_p.Asp49Ala		rrs_n.906A>G										fabG1_c.-15C>T
S0067_Mtb_Ec	2019-x-x	South America	Ecuador	Guayaquil	human	Male	26	Treatment-naive case	swab	Resistance	55.11	4336004	4262	1983	3386	1052	910	809	588	376	14	2	703	107	362	220	52	44	TGC_11	lineage4	lineage4.4.1.1	S-type	MDR-TB	rpoB_p.Ser450Leu	katG_p.Ser315Thr		embB_p.Met306Val	rpsL_p.Lys43Arg
S0070_Mtb_Ec	2020-x-x	South America	Ecuador	Guayaquil	human	Female	36	Previous treatment case	swab	Resistance	66.77	4322128	4248	1953	3372	1058	915	812	584	434	73	67	726	85	379	241	46	44	TGC_20	lineage4	lineage4.3.4.2	LAM	MDR-TB	rpoB_p.Asp435Val	katG_p.Ser315Asn
S0091_Mtb_Ec	2020-x-x	South America	Ecuador	Guayaquil	human	Female	40	Previous treatment case	swab	Resistance	132.21	4322128	4248	1953	3372	1058	915	812	586	471	9	4	726	129	363	218	54	44	TGC_11	lineage4	lineage4.4.1.1	S-type	MDR-TB	rpoB_p.Ser450Leu	katG_p.Ser315Thr	pncA_c.503_*833del	embB_p.Met306Val	gid_c.102delG
S0105_Mtb_Ec	2021-x-x	South America	Ecuador	Guayaquil	human	Male	23	Treatment-naive case	swab	Sensitive	84.61	4336004	4262	1983	3386	1052	910	809	581	370	10	7	725	97	386	222	47	44	TGC_21	lineage4	lineage4.3.3	LAM	Sensitive
S0106_Mtb_Ec	2021-x-x	South America	Ecuador	Guayaquil	human	Female	21	Treatment-naive case	swab	Sensitive	91.02	4336004	4262	1983	3386	1052	910	809	588	361	9	3	821	125	409	262	49	44	TGC_15	lineage4	lineage4.1.1	X-type	Sensitive
S0107_Mtb_Ec	2021-x-x	South America	Ecuador	Guayaquil	human	Female	27	Treatment-naive case	swab	Sensitive	54.2	4322128	4248	1953	3372	1058	915	812	586	361	8	2	733	100	388	224	50	44	TGC_18	lineage4	lineage4.3.3	LAM	Sensitive
S0108_Mtb_Ec	2021-x-x	South America	Ecuador	Guayaquil	human	Female	64	Treatment-naive case	swab	Sensitive	39.08	4322128	4248	1953	3372	1058	915	812	585	421	17	3	451	59	243	131	29	44	TGC_47	lineage4	lineage4.8	mainly T	Sensitive
S0110_Mtb_Ec	2021-x-x	South America	Ecuador	Guayaquil	human	Male	48	In treatment case	swab	Sensitive	68.49	4337587	4247	1983	3376	1062	917	814	584	370	21	5	807	130	409	244	47	44	TGC_03	lineage4	lineage4.1.2.1	Haarlem	Sensitive
S0111_Mtb_Ec	2021-x-x	South America	Ecuador	Guayaquil	human	Female	45	Treatment-naive case	swab	Sensitive	56.84	4336004	4262	1983	3386	1052	910	809	580	377	6	2	702	107	353	220	43	44	TGC_26	lineage4	lineage4.3.2	LAM	Sensitive
S0112_Mtb_Ec	2021-x-x	South America	Ecuador	Guayaquil	human	Male	52	Previous treatment case	swab	Sensitive	71.04	4322128	4248	1953	3372	1058	915	812	588	368	84	80	453	61	237	133	36	44	TGC_48	lineage4	lineage4.8	mainly T	Sensitive
S0114_Mtb_Ec	2021-x-x	South America	Ecuador	Guayaquil	human	Male	45	Treatment-naive case	swab	Sensitive	45.63	4337587	4247	1934	3376	1062	917	814	582	321	9	3	718	92	368	236	48	44	TGC_20	lineage4	lineage4.3.4.2	LAM	Sensitive
S0126_Mtb_Ec	2021-x-x	South America	Ecuador	Guayaquil	human	Male	62	In treatment case	swab	Sensitive	33.05	4323205	4236	1944	3364	1064	919	813	574	364	29	6	456	59	243	133	37	44	TGC_48	lineage4	lineage4.8	mainly T	Sensitive
S0128_Mtb_Ec	2021-x-x	South America	Ecuador	Guayaquil	human	Male	23	Treatment-naive case	swab	Sensitive	44.95	4323205	4236	1944	3364	1064	919	813	586	356	9	6	810	123	409	252	57	44	TGC_03	lineage4	lineage4.1.2.1	Haarlem	Sensitive
S0134_Mtb_Ec	2019-x-x	South America	Ecuador	Guayaquil	human	Male	29	Previous treatment case	swab	Resistance	74.14	4337587	4247	1934	3376	1062	917	814	585	374	10	5	792	109	392	269	55	44	TGC_37	lineage4	lineage4.1.1	X-type	MDR-TB	rpoB_p.Ser450Leu	katG_p.Ser315Thr		embB_p.Met306Ile
S0137_Mtb_Ec	2021-x-x	South America	Ecuador	Santo Domingo	human	Male	23	Treatment-naive case	swab	Sensitive	51.65	4337587	4247	1934	3376	1062	917	814	586	364	11	3	474	59	255	137	36	44	Ungrouped	lineage4	lineage4.8	mainly T	Sensitive
S0145_Mtb_Ec	2021-x-x	South America	Ecuador	Babahoyo	human	Male	51	Treatment-naive case	swab	Resistance	59.98	4323205	4236	1944	3364	1064	919	813	501	333	137	63	746	96	386	244	48	44	TGC_30	lineage4	lineage4.3.2	LAM	MDR-TB	rpoB_p.Ser450Leu	katG_p.Ser315Thr
S0149_Mtb_Ec	2020-x-x	South America	Ecuador	Guayaquil	human	Male	45	Previous treatment case	swab	Resistance	55.27	4337587	4247	1934	3376	1062	917	814	587	463	21	17	737	100	378	235	46	44	TGC_18	lineage4	lineage4.3.3	LAM	MDR-TB	rpoB_p.Ser450Leu	katG_p.Ser315Thr	pncA_p.His51Arg	embB_p.Met306Val
S0157_Mtb_Ec	2019-x-x	South America	Ecuador	Guayaquil	human	Male	23	Treatment-naive case	swab	Resistance	103.46	4337587	4247	1934	3376	1062	917	814	585	357	13	6	715	117	364	220	55	44	TGC_11	lineage4	lineage4.4.1.1	S-type	MDR-TB	rpoB_p.Ser450Leu	katG_p.Ser315Thr			rpsL_p.Lys43Arg
S0158_Mtb_Ec	2019-x-x	South America	Ecuador	Guayaquil	human	Male	27	Previous treatment case	swab	Resistance	23.57	4337587	4247	1934	3376	1062	917	814	585	396	10	2	700	105	361	220	51	44	TGC_11	lineage4	lineage4.4.1.1	S-type	MDR-TB	rpoB_p.Ser450Leu	katG_p.Ser315Thr			rpsL_p.Lys43Arg
S0159_Mtb_Ec	2019-x-x	South America	Ecuador	Guayaquil	human	Male	53	Treatment-naive case	swab	Resistance	73.8	4337587	4247	1934	3376	1062	917	814	584	376	12	3	798	114	414	249	52	44	TGC_05	lineage4	lineage4.1.2.1	Haarlem	MDR-TB	rpoB_p.His445Gln, rpoB_p.Leu430Pro	katG_p.Ser315Thr	pncA_p.Val125Phe
S0165_Mtb_Ec	2020-x-x	South America	Ecuador	Guayaquil	human	Female	49	Previous treatment case	swab	Resistance	73.01	4329777	4239	1953	3367	1058	915	812	586	452	4	2	829	125	414	267	51	44	TGC_15	lineage4	lineage4.1.1	X-type	Pre-XDR-TB	rpoB_p.Val170Phe	fabG1_c.-15C>T			rpsL_p.Lys43Arg	gyrA_p.Asp94Asn	gyrA_p.Asp94Asn	gyrA_p.Asp94Asn	gyrA_p.Asp94Asn	gyrA_p.Asp94Asn					fabG1_c.-15C>T
S0166_Mtb_Ec	2021-x-x	South America	Ecuador	Guayaquil	human	Female	35	Previous treatment case	swab	Resistance	65.76	4329777	4239	1953	3367	1058	915	812	585	463	7	4	703	111	359	219	51	44	TGC_11	lineage4	lineage4.4.1.1	S-type	MDR-TB	rpoB_p.Ser450Leu	katG_p.Ser315Thr			rpsL_p.Lys43Arg
S0194_Mtb_Ec	2020-x-x	South America	Ecuador	El Empalme	human	Female	34	In treatment case	swab	Resistance	42.2	4310593	4248	1950	3370	1063	919	815	583	440	8	2	721	102	373	220	51	44	TGC_18	lineage4	lineage4.3.3	LAM	Pre-XDR-TB	rpoB_p.Ser450Leu	katG_p.Ser315Thr	pncA_p.His82Arg	embB_p.Met306Ile	rrs_n.514A>C	gyrA_p.Ala90Val	gyrA_p.Ala90Val	gyrA_p.Ala90Val	gyrA_p.Ala90Val	gyrA_p.Ala90Val	rrs_n.1401A>G	rrs_n.1401A>G	rrs_n.1401A>G	rrs_n.1401A>G	ethA_c.1222delT
S0196_Mtb_Ec	2020-x-x	South America	Ecuador	Chone	human	Male	28	Previous treatment case	swab	Resistance	49.28	4302787	4226	1955	3361	1060	916	812	582	379	25	10	735	101	391	223	50	44	TGC_18	lineage4	lineage4.3.3	LAM	MDR-TB	rpoB_p.Ser450Leu	katG_p.Ser315Thr		embA_c.-16C>T, embB_p.Gly406Ala	rpsL_p.Lys43Arg										ethR_p.Ala95Thr
S0198_Mtb_Ec	2021-x-x	South America	Ecuador	Guayaquil	human	Female	52	Treatment-naive case	swab	Resistance	50.04	4310593	4248	1950	3370	1063	919	815	584	438	30	20	702	106	362	220	44	44	TGC_11	lineage4	lineage4.4.1.1	S-type	MDR-TB	rpoB_p.Ser450Leu	katG_p.Ser315Thr			rpsL_p.Lys43Arg
S0202_Mtb_Ec	2020-x-x	South America	Ecuador	El Empalme	human	Female	34	Previous treatment case	swab	Resistance	35.29	4310593	4248	1950	3370	1063	919	815	585	467	37	32	718	101	372	220	51	44	TGC_18	lineage4	lineage4.3.3	LAM	Pre-XDR-TB	rpoB_p.Ser450Leu	katG_p.Ser315Thr	pncA_p.His82Arg	embB_p.Met306Ile	rrs_n.514A>C	gyrA_p.Ala90Val	gyrA_p.Ala90Val	gyrA_p.Ala90Val	gyrA_p.Ala90Val	gyrA_p.Ala90Val					ethA_c.1222delT
S0204_Mtb_Ec	2020-x-x	South America	Ecuador	Guayaquil	human	Male	43	Previous treatment case	swab	Resistance	97.47	4310593	4248	1950	3370	1063	919	815	586	449	4	1	710	107	362	218	43	44	TGC_26	lineage4	lineage4.3.2	LAM	MDR-TB	rpoB_p.Ser450Leu	katG_p.Ser315Thr	pncA_p.His43Pro	embB_p.Asp354Ala, embB_p.Gly406Asp, embB_p.Met306Ile	rpsL_p.Lys88Arg
S0205_Mtb_Ec	2020-x-x	South America	Ecuador	Guayaquil	human	Male	45	Previous treatment case	swab	Resistance	42.43	4310593	4248	1950	3370	1063	919	815	587	364	13	5	736	100	377	235	47	44	TGC_18	lineage4	lineage4.3.3	LAM	MDR-TB	rpoB_p.Ser450Leu	katG_p.Ser315Thr	pncA_p.His51Arg	embB_p.Met306Val
S0285_Mtb_Ec	2021-x-x	South America	Ecuador	Guayaquil	human	Male	54	In treatment case	swab	Resistance	101.56	4310593	4248	1950	3370	1063	919	815	588	349	7	0	725	128	363	220	50	44	TGC_11	lineage4	lineage4.4.1.1	S-type	MDR-TB	rpoB_p.Ser450Leu	katG_p.Ser315Thr			rpsL_p.Lys43Arg
S0464_Mtb_Ec	2021-x-x	South America	Ecuador	Guayaquil	human	Male	33	In treatment case	swab	Resistance	52.12	4310593	4248	1950	3370	1063	919	815	583	359	9	3	715	120	361	220	47	44	TGC_11	lineage4	lineage4.4.1.1	S-type	MDR-TB	rpoB_p.Ser450Leu	katG_p.Ser315Thr			rpsL_p.Lys43Arg
S0467_Mtb_Ec	2021-x-x	South America	Ecuador	Guayaquil	human	Male	11	Treatment-naive case	swab	Resistance	92.2	4310593	4248	1950	3370	1063	919	815	574	385	14	5	795	110	393	270	57	44	TGC_37	lineage4	lineage4.1.1	X-type	Pre-XDR-TB	rpoB_p.Ser450Leu	katG_p.Ser315Thr		embB_p.Met306Ile		gyrA_p.Ala90Val	gyrA_p.Ala90Val	gyrA_p.Ala90Val	gyrA_p.Ala90Val	gyrA_p.Ala90Val			eis_c.-12C>T
S0468_Mtb_Ec	2020-x-x	South America	Ecuador	Guayaquil	human	Male	28	Previous treatment case	swab	Resistance	84.44	4310593	4248	1950	3370	1063	919	815	583	365	2	0	733	106	369	237	48	44	TGC_29	lineage4	lineage4.3.4.1	LAM	MDR-TB	rpoB_p.Ser450Leu	katG_p.Ser315Thr
S0498_Mtb_Ec	2021-x-x	South America	Ecuador	Guayaquil	human	Male	39	Previous treatment case	swab	Resistance	60.09	4310593	4248	1950	3370	1063	919	815	583	471	23	17	729	100	369	236	43	44	TGC_18	lineage4	lineage4.3.3	LAM	RR-TB	rpoB_p.Ser450Leu
S0506_Mtb_Ec	2021-x-x	South America	Ecuador	Guayaquil	human	Male	47	Previous treatment case	swab	Resistance	123	4310593	4248	1950	3370	1063	919	815	586	399	26	17	732	102	371	236	46	44	TGC_18	lineage4	lineage4.3.3	LAM	MDR-TB	rpoB_p.Ser450Leu	katG_p.Ser315Thr
S0516_Mtb_Ec	2020-x-x	South America	Ecuador	Guayaquil	human	Male	46	In treatment case	swab	Resistance	48.03	4310593	4248	1950	3370	1063	919	815	588	355	6	3	389	50	205	121	32	44	Ungrouped	lineage4	lineage4.1.2.1	Euro-American	MDR-TB	rpoB_p.Ser450Leu	katG_p.Ser315Thr			rpsL_p.Lys43Arg
S0518_Mtb_Ec	2020-x-x	South America	Ecuador	Duran	human	Male	55	In treatment case	swab	Resistance	58.86	4310593	4248	1950	3370	1063	919	815	587	363	10	4	734	101	374	233	47	44	TGC_18	lineage4	lineage4.3.3	LAM	MDR-TB	rpoB_p.Ser450Leu	katG_p.Ser315Thr		embB_p.Gly406Ser
S0555_Mtb_Ec	2020-x-x	South America	Ecuador	Guayaquil	human	Male	39	In treatment case	swab	Resistance	48.47	4310593	4248	1950	3370	1063	919	815	587	374	2	0	738	101	376	237	47	44	TGC_18	lineage4	lineage4.3.3	LAM	MDR-TB	rpoB_p.His445Pro, rpoB_p.Lys446Gln	katG_p.Ser315Thr
S0585_Mtb_Ec	2020-x-x	South America	Ecuador	Guayaquil	human	Male	59	In treatment case	swab	Resistance	65.25	4310593	4248	1950	3370	1063	919	815	587	377	15	7	730	99	373	235	49	44	TGC_18	lineage4	lineage4.3.3	LAM	MDR-TB	rpoB_p.His445Arg	katG_p.Ser315Thr
S0605_Mtb_Ec	2020-x-x	South America	Ecuador	Guayaquil	human	Male	34	Previous treatment case	swab	Resistance	52.67	4310593	4248	1950	3370	1063	919	815	587	396	11	5	734	101	374	233	50	44	TGC_18	lineage4	lineage4.3.3	LAM	MDR-TB	rpoB_p.Ser450Leu	katG_p.Ser315Thr		embB_p.Gly406Ser
S0654_Mtb_Ec	2020-x-x	South America	Ecuador	Guayaquil	human	Male	46	Previous treatment case	swab	Resistance	45.22	4310593	4248	1950	3370	1063	919	815	588	374	4	2	523	80	278	152	37	44	TGC_03	lineage4	lineage4.1.2.1	Haarlem	MDR-TB	rpoB_p.Ser450Leu	katG_p.Ser315Thr			rpsL_p.Lys43Arg
S0660_Mtb_Ec	2020-x-x	South America	Ecuador	Guayaquil	human	Male	43	In treatment case	swab	Resistance	59.15	4310593	4248	1950	3370	1063	919	815	587	379	18	9	705	107	364	220	54	44	TGC_11	lineage4	lineage4.4.1.1	S-type	MDR-TB	rpoB_p.Ser450Leu	katG_p.Ser315Thr		embA_c.-16C>T	rpsL_p.Lys43Arg
S0813_Mtb_Ec	2021-x-x	South America	Ecuador	Guayaquil	human	Male	54	Previous treatment case	swab	Resistance	61.82	4310593	4248	1950	3370	1063	919	815	582	355	11	5	710	113	363	220	44	44	TGC_11	lineage4	lineage4.4.1.1	S-type	MDR-TB	rpoB_p.Ser450Leu	katG_p.Ser315Thr			rpsL_p.Lys43Arg
S0868_Mtb_Ec	2021-x-x	South America	Ecuador	Guayaquil	human	Male	18	In treatment case	swab	Resistance	58.14	4310593	4248	1950	3370	1063	919	815	583	338	69	62	827	124	408	267	49	44	TGC_15	lineage4	lineage4.1.1	X-type	MDR-TB	rpoB_p.Ser450Leu	katG_p.Ser315Thr
S0889_Mtb_Ec	2021-x-x	South America	Ecuador	Guayaquil	human	Male	55	Treatment-naive case	swab	Resistance	69.48	4310593	4248	1950	3370	1063	919	815	585	459	15	8	812	115	410	263	48	44	TGC_15	lineage4	lineage4.1.1	X-type	Pre-XDR-TB	rpoB_p.Asp435Val					gyrA_p.Asp94Ala, gyrB_p.Asn499Asp	gyrA_p.Asp94Ala, gyrB_p.Asn499Asp	gyrA_p.Asp94Ala, gyrB_p.Asn499Asp	gyrA_p.Asp94Ala, gyrB_p.Asn499Asp	gyrA_p.Asp94Ala, gyrB_p.Asn499Asp	rrs_n.1401A>G	rrs_n.1401A>G	rrs_n.1401A>G	rrs_n.1401A>G
S0909_Mtb_Ec	2021-x-x	South America	Ecuador	Guayaquil	human	Male	28	In treatment case	swab	Resistance	66.2	4310593	4248	1950	3370	1063	919	815	585	348	14	10	727	97	374	233	47	44	TGC_18	lineage4	lineage4.3.3	LAM	MDR-TB	rpoB_p.Val170Phe	katG_p.Ser315Thr	pncA_c.-10T>C, pncA_p.Pro69Leu
S1063_Mtb_Ec	2021-x-x	South America	Ecuador	Babahoyo	human	Male	58	Treatment-naive case	swab	Sensitive	43.72	4310593	4248	1950	3370	1063	919	815	586	472	23	15	813	114	412	262	48	44	TGC_15	lineage4	lineage4.1.1	X-type	Sensitive
S1131_Mtb_Ec	2021-x-x	South America	Ecuador	Guayaquil	human	Male	37	In treatment case	swab	Resistance	109.77	4310593	4248	1950	3370	1063	919	815	584	468	22	9	726	99	369	235	45	44	TGC_18	lineage4	lineage4.3.3	LAM	MDR-TB	rpoB_p.Ser450Leu	katG_p.Ser315Thr
S1132_Mtb_Ec	2021-x-x	South America	Ecuador	Guayaquil	human	Female	37	Treatment-naive case	swab	Resistance	69.36	4310593	4248	1950	3370	1063	919	815	588	365	6	2	836	124	415	271	51	44	TGC_15	lineage4	lineage4.1.1	X-type	MDR-TB	rpoB_p.His445Cys	katG_p.Ser315Thr
S1133_Mtb_Ec	2021-x-x	South America	Ecuador	Guayaquil	human	Male	23	In treatment case	swab	Resistance	52.63	4310593	4248	1950	3370	1063	919	815	585	346	82	68	729	98	372	233	47	44	TGC_18	lineage4	lineage4.3.3	LAM	MDR-TB	rpoB_p.Ser450Leu	katG_p.Ser315Thr		embB_p.Gly406Ser
S1135_Mtb_Ec	2021-x-x	South America	Ecuador	Quito	human	Male	61	Previous treatment case	swab	Resistance	30.82	4310593	4248	1950	3370	1063	919	815	545	342	84	30	810	114	411	262	48	44	TGC_15	lineage4	lineage4.1.1	X-type	Pre-XDR-TB	rpoB_p.Leu430Pro					gyrA_p.Ala90Val	gyrA_p.Ala90Val	gyrA_p.Ala90Val	gyrA_p.Ala90Val	gyrA_p.Ala90Val
S1136_Mtb_Ec	2021-x-x	South America	Ecuador	Machala	human	Male	74	In treatment case	swab	Resistance	59.05	4213530	4346	2004	3452	1083	939	833	586	366	2	1	805	128	395	254	55	44	TGC_02	lineage4	lineage4.1.2.1	Haarlem	MDR-TB	rpoB_p.Leu430Pro, rpoB_p.Val170Phe	katG_p.Ser315Thr
S1205_Mtb_Ec	2021-x-x	South America	Ecuador	Guayaquil	human	Male	27	Treatment-naive case	swab	Resistance	23.29	4310593	4248	1950	3370	1063	919	815	584	372	8	2	831	126	418	265	50	44	TGC_15	lineage4	lineage4.1.1	X-type	Sensitive
S1206_Mtb_Ec	2021-x-x	South America	Ecuador	Guayaquil	human	Male	47	Treatment-naive case	swab	Resistance	61.82	4316477	4255	1982	3372	1061	918	814	588	361	6	3	797	110	395	270	56	44	TGC_37	lineage4	lineage4.1.1	X-type	MDR-TB	rpoB_p.Asp435Val	katG_p.Ser315Thr		embB_p.Met306Ile
S1207_Mtb_Ec	2021-x-x	South America	Ecuador	Nueva Loja	human	Male	27	Previous treatment case	swab	Resistance	67.6	4331050	4266	1981	3389	1064	920	817	588	355	8	2	810	113	409	263	49	44	TGC_15	lineage4	lineage4.1.1	X-type	MDR-TB	rpoB_p.Ser450Leu	katG_p.Ser315Thr
S1208_Mtb_Ec	2021-x-x	South America	Ecuador	Guayaquil	human	Female	23	Treatment-naive case	swab	Resistance	105.62	4331050	4266	1981	3389	1064	920	817	586	369	7	2	735	99	377	235	46	44	TGC_18	lineage4	lineage4.3.3	LAM	MDR-TB	rpoB_p.Ser450Leu	katG_p.Ser315Thr
S1209_Mtb_Ec	2021-x-x	South America	Ecuador	Guayaquil	human	Male	25	In treatment case	swab	Resistance	79.42	4331050	4266	1981	3389	1064	920	817	562	387	25	11	794	109	394	269	54	44	TGC_37	lineage4	lineage4.1.1	X-type	Pre-XDR-TB	rpoB_p.Ser450Leu, rpoB_p.Thr400Ala	katG_p.Ser315Thr		embB_p.Met306Ile		gyrA_p.Ala90Val	gyrA_p.Ala90Val	gyrA_p.Ala90Val	gyrA_p.Ala90Val	gyrA_p.Ala90Val			eis_c.-12C>T
S1210_Mtb_Ec	2021-x-x	South America	Ecuador	Guayaquil	human	Male	25	Treatment-naive case	swab	Resistance	20.19	4291990	4229	1891	3357	1058	916	813	580	397	23	9	727	99	369	238	40	44	TGC_29	lineage4	lineage4.3.4.1	LAM	MDR-TB	rpoB_p.Ser450Leu	katG_p.Ser315Thr
S1212_Mtb_Ec	2021-x-x	South America	Ecuador	Guayaquil	human	Male	24	Treatment-naive case	swab	Resistance	27.21	4331050	4266	1981	3389	1064	920	817	572	383	21	6	728	97	374	232	48	44	TGC_18	lineage4	lineage4.3.3	LAM	MDR-TB	rpoB_p.Ser450Leu	katG_p.Ser315Thr		embB_p.Gly406Ser
S1451_Mtb_Ec	2021-x-x	South America	Ecuador	Guaranda	human	Male	38	Previous treatment case	swab	Resistance	35.88	4331050	4266	1981	3389	1064	920	817	585	387	19	3	725	96	381	228	48	44	TGC_30	lineage4	lineage4.3.2	LAM	MDR-TB	rpoB_p.Ser450Leu	katG_p.Ser315Thr
S1452_Mtb_Ec	2021-x-x	South America	Ecuador	Guayaquil	human	Male	37	Previous treatment case	swab	Resistance	52.3	4331050	4266	1981	3389	1064	920	817	465	400	268	177	824	124	413	264	49	44	TGC_15	lineage4	lineage4.1.1	X-type	MDR-TB	rpoB_p.Ser450Leu	fabG1_c.-15C>T													fabG1_c.-15C>T
S1453_Mtb_Ec	2021-x-x	South America	Ecuador	Guayaquil	human	Male	39	Previous treatment case	swab	Resistance	25.09	4331050	4266	1981	3389	1064	920	817	430	407	351	261	725	98	370	234	43	44	TGC_18	lineage4	lineage4.3.3	LAM	MDR-TB	rpoB_p.Asp435Val	katG_p.Ser315Thr
S1454_Mtb_Ec	2021-x-x	South America	Ecuador	Guayaquil	human	Male	38	Previous treatment case	swab	Resistance	9.41	4331050	4266	1981	3389	1064	920	817	448	348	296	200	677	90	337	232	42	44	TGC_37	lineage4	lineage4.1.1	X-type	Other				embB_p.Met306Ile
S1477_Mtb_Ec	2021-x-x	South America	Ecuador	Quito	human	Male	33	Treatment-naive case	swab	Resistance	29.61	4331050	4266	1981	3389	1064	920	817	567	324	63	18	819	122	410	262	49	44	TGC_15	lineage4	lineage4.1.1	X-type	MDR-TB	rpoB_p.Ser450Leu	katG_p.Ser315Thr
S1478_Mtb_Ec	2021-x-x	South America	Ecuador	Babahoyo	human	Female	73	Treatment-naive case	swab	Resistance	41.24	4331050	4266	1981	3389	1064	920	817	582	388	21	10	720	94	365	238	43	44	TGC_20	lineage4	lineage4.3.4.2	LAM	Sensitive
S1479_Mtb_Ec	2021-x-x	South America	Ecuador	Babahoyo	human	Female	22	Previous treatment case	swab	Resistance	30.45	4331050	4266	1981	3389	1064	920	817	586	352	17	5	790	114	407	248	47	44	TGC_05	lineage4	lineage4.1.2.1	Haarlem	MDR-TB	rpoB_p.Asp435Val	katG_p.Ser315Thr	pncA_p.Met175Ile		rrs_n.517C>T
S2186_Mtb_Ec	2020-x-x	South America	Ecuador	Guayaquil	human	Male	22	Treatment-naive case	swab	Sensitive	51.5	4331050	4266	1981	3389	1064	920	817	588	387	8	5	811	127	406	250	58	44	TGC_03	lineage4	lineage4.1.2.1	Haarlem	Sensitive
S2190_Mtb_Ec	2020-x-x	South America	Ecuador	Guayaquil	human	Male	38	Treatment-naive case	swab	Sensitive	64.74	4331050	4266	1981	3389	1064	920	817	588	361	12	2	699	107	351	219	44	44	TGC_26	lineage4	lineage4.3.2	LAM	Sensitive
S2191_Mtb_Ec	2020-x-x	South America	Ecuador	Guayaquil	human	Male	15	Treatment-naive case	swab	Sensitive	102.97	4331050	4266	1981	3389	1064	920	817	588	370	6	3	731	100	371	237	46	44	TGC_18	lineage4	lineage4.3.3	LAM	Sensitive
S2192_Mtb_Ec	2020-x-x	South America	Ecuador	Guayaquil	human	Male	23	Treatment-naive case	swab	Sensitive	64.03	4331050	4266	1981	3389	1064	920	817	587	386	9	2	392	53	205	121	34	44	Ungrouped	lineage4	lineage4.3.2	LAM	Sensitive
S2193_Mtb_Ec	2020-x-x	South America	Ecuador	Guayaquil	human	Male	49	Treatment-naive case	swab	Sensitive	86.53	4331050	4266	1981	3389	1064	920	817	582	360	21	8	858	115	440	280	55	44	Ungrouped	lineage4	lineage4.1.2	Euro-American	Sensitive
S2202_Mtb_Ec	2020-x-x	South America	Ecuador	Guayaquil	human	Male	32	Treatment-naive case	swab	Sensitive	30.28	4288588	4279	1984	3390	1065	922	819	585	402	15	4	822	124	410	264	51	44	TGC_15	lineage4	lineage4.1.1	X-type	Sensitive
S2203_Mtb_Ec	2020-x-x	South America	Ecuador	Guayaquil	human	Male	68	Previous treatment case	swab	Sensitive	52.98	4331050	4266	1981	3389	1064	920	817	587	369	6	1	825	128	411	262	54	44	TGC_15	lineage4	lineage4.1.1	X-type	Sensitive
S2205_Mtb_Ec	2020-x-x	South America	Ecuador	Guayaquil	human	Male	57	Treatment-naive case	swab	Sensitive	49.74	4331050	4266	1981	3389	1064	920	817	586	383	4	3	818	126	405	263	50	44	TGC_15	lineage4	lineage4.1.1	X-type	Sensitive
S2206_Mtb_Ec	2020-x-x	South America	Ecuador	Guayaquil	human	Male	52	Treatment-naive case	swab	Sensitive	43.83	4288588	4279	1984	3390	1065	922	819	583	383	10	3	822	124	413	262	55	44	TGC_15	lineage4	lineage4.1.1	X-type	Sensitive
S2209_Mtb_Ec	2020-x-x	South America	Ecuador	Guayaquil	human	Male	21	Treatment-naive case	swab	Sensitive	78.24	4288588	4279	1984	3390	1065	922	819	586	383	8	1	711	111	356	222	45	44	TGC_26	lineage4	lineage4.3.2	LAM	Sensitive
[truncated: 5 more columns]

## Sheet: Table_S2
Table S 2. Percentual distribution of major COG and KEGG pathways from Lineage and pangenome partitions
	Lineage	Global	Global	Global	Euroamericam	Euroamericam	Euroamericam	Haarlem	Haarlem	Haarlem	LAM	LAM	LAM	mainly-T	mainly-T	mainly-T	S-type	S-type	S-type	X-type	X-type	X-type
	Pangenome partition	Core	Accessory	Unique	Core	Accessory	Unique	Core	Accessory	Unique	Core	Accessory	Unique	Core	Accessory	Unique	Core	Accessory	Unique	Core	Accessory	Unique
COG Major Categories	Information storage and processing	21.76	23.63	20.8	21.71	29.14	17.32	21.69	25.14	23.26	21.49	26.94	24.96	21.73	23.04	28.49	21.9	21.08	33.27	21.97	20.97	27.73
	Cellular processes and Signaling	9.79	21.4	24.97	10.6	18.73	30.3	10.37	25.14	29.9	10.1	24.44	19.61	10.53	26.11	19.94	10.45	31.16	22.77	10.32	20.66	16.64
	Metabolism	45.45	35.27	37.45	44.49	37.46	43.29	44.58	33.94	33.22	45.38	29.16	48.13	44.46	33.79	34.19	44.5	32.08	33.27	44.65	38.29	35.12
	Poorly characterized	23	19.69	16.64	23.19	14.57	8.66	23.35	15.71	13.29	23.03	19.44	7.13	23.27	16.9	17.09	23.15	15.58	10.51	23.06	20.05	20.33
KEGG major pathways	Cellular Processes	0.79	4.27	8.7	0.87	7.69	13.33	0.8	7.14	13.33	0.79	5.52	11.11	0.87	12.5	7.69	0.88	9.09	11.43	0.83	5.1	7.69
	Environmental Information Processing	5.54	10.68	26.09	5.53	23.08	26.67	5.55	12.5	26.67	5.56	11.6	25.93	5.55	33.33	15.38	5.52	27.27	28.57	5.48	14.65	23.08
	Genetic Information Processing	7.98	8.54	8.7	8.03	3.85	6.67	8.03	7.14	0	7.79	11.05	7.41	8.03	4.17	7.69	8.07	0	5.71	8.22	5.1	15.38
	Human Diseases	2.36	6.41	13.04	2.35	7.69	20	2.33	8.93	20	2.42	7.18	14.81	2.36	12.5	15.38	2.36	13.64	14.29	2.26	7.64	30.77
	Metabolism	81.8	61.92	21.74	81.74	42.31	0	81.79	53.57	6.67	81.88	54.14	14.81	81.7	12.5	30.77	81.69	27.27	17.14	81.73	57.96	0
	Organismal Systems	1.53	8.19	21.74	1.48	15.38	33.33	1.49	10.71	33.33	1.55	10.5	25.93	1.48	25	23.08	1.48	22.73	22.86	1.47	9.55	23.08
	Organismal Systems
	1.53
	8.19
	21.74
	1.48
	15.38
	33.33
	1.49
	10.71
	33.33
	1.55
	10.5
	25.93
	1.48
	25
	23.08
	1.48
	22.73
	22.86
	1.47
	9.55
	23.08

## Sheet: Table_S3
Table S 3. Percentual distribution of primary COG categories from Lineage and pangenome partitions
		COG categories
		[D]	[M]	[N]	[O]	[T]	[U]	[V]	[J]	[K]	[L]	[C]	[G]	[E]	[F]	[H]	[I]	[Q]	[P]	[R]	[S]
Lineage	Pangenome partition	Cell cycle control, cell division, chromosome partitioning	Cell wall/membrane/envelope biogenesis	Cell motility	Post-translational modification, protein turnover, and chaperones	Signal transduction mechanisms	Intracellular trafficking, secretion, and vesicular transport	Defense mechanisms	Translation, ribosomal structure and biogenesis	Transcription	Replication, recombination and repair	Energy production and conversion	Carbohydrate transport and metabolism	Amino acid transport and metabolism	Nucleotide transport and metabolism	Coenzyme transport and metabolism	Lipid transport and metabolism	Secondary metabolites biosynthesis, transport, and catabolism	Inorganic ion transport and metabolism	General function prediction only	Function unknown
Global	Core	1.24	3.68	1.67	3.2	3.09	0.8	1.27	4.95	7.06	4.58	6.77	4.69	7.64	2.11	4.11	8.19	7.2	4.73	15.36	7.64
Global	Accessory	3.6	3.08	11.3	3.42	3.25	3.94	0.68	3.6	5.65	6.51	4.96	5.14	2.74	1.71	3.77	3.77	10.79	2.4	12.16	7.53
Global	Unique	5.55	8.32	8.32	2.77	0	6.93	0	4.16	2.77	6.93	4.16	8.32	1.39	1.39	1.39	1.39	18.03	1.39	11.1	5.55
Euroamericam	Core	1.45	3.63	2.25	3.28	3.21	0.9	1.22	4.72	7	4.66	6.68	4.66	7.2	2.12	4.27	7.77	7.26	4.53	15.48	7.71
Euroamericam	Accessory	4.16	1.04	9.37	4.16	3.12	6.24	1.04	3.12	6.24	9.37	2.08	5.2	1.04	2.08	3.12	3.12	19.77	1.04	9.37	5.2
Euroamericam	Unique	12.99	0	12.99	4.33	4.33	12.99	0	0	0	0	12.99	8.66	0	0	0	0	21.65	0	4.33	4.33
Haarlem	Core	1.44	3.65	2.02	3.26	3.16	0.85	1.24	4.7	6.98	4.76	6.65	4.6	7.31	2.15	4.24	7.93	7.14	4.57	15.72	7.63
Haarlem	Accessory	4.4	3.14	13.2	4.4	3.77	5.03	0.63	3.77	6.29	5.66	5.03	5.66	0.63	1.26	3.77	1.89	14.46	1.26	8.8	6.91
Haarlem	Unique	16.61	3.32	9.97	0	3.32	3.32	0	9.97	3.32	3.32	0	9.97	3.32	0	0	3.32	13.29	3.32	9.97	3.32
LAM	Core	1.37	3.59	1.88	3.25	3.15	0.82	1.23	4.76	7.02	4.52	6.67	4.72	7.49	2.19	4.24	8.11	7.26	4.69	15.37	7.67
LAM	Accessory	4.44	3.61	13.33	3.05	3.89	4.72	0.83	4.44	5.83	7.22	5	3.61	1.67	1.11	3.05	1.94	11.39	1.39	11.94	7.5
LAM	Unique	1.78	7.13	8.91	1.78	0	7.13	0	3.57	3.57	10.7	3.57	5.35	3.57	1.78	1.78	3.57	23.17	5.35	5.35	1.78
mainly-T	Core	1.44	3.63	2.15	3.31	3.18	0.9	1.22	4.65	7	4.78	6.71	4.62	7.19	2.15	4.27	7.74	7.32	4.46	15.57	7.7
mainly-T	Accessory	7.68	1.54	15.36	1.54	4.61	3.07	0	4.61	4.61	6.14	6.14	6.14	0	0	3.07	1.54	15.36	1.54	10.75	6.14
mainly-T	Unique	2.85	2.85	8.55	5.7	2.85	8.55	2.85	2.85	8.55	2.85	2.85	11.4	2.85	0	0	2.85	8.55	5.7	8.55	8.55
S-type	Core	1.42	3.64	2.13	3.26	3.19	0.9	1.26	4.77	7	4.77	6.74	4.64	7.26	2.1	4.35	7.8	7.09	4.51	15.54	7.61
S-type	Accessory	5.5	0.92	22.91	1.83	2.75	5.5	0	3.67	3.67	5.5	1.83	3.67	0	2.75	0	0.92	22	0.92	7.33	8.25
S-type	Unique	1.75	1.75	15.76	3.5	3.5	10.51	1.75	3.5	7.01	7.01	1.75	7.01	1.75	1.75	0	8.76	8.76	3.5	8.76	1.75
X-type	Core	1.33	3.79	1.98	3.21	3.14	0.89	1.26	4.82	7.11	4.75	6.76	4.61	7.35	2.05	4.27	7.93	7.14	4.54	15.27	7.79
X-type	Accessory	3.95	1.52	11.55	3.65	3.65	3.65	0.61	3.34	5.17	4.56	4.56	5.17	3.34	2.43	3.04	4.25	12.46	3.04	13.67	6.38
X-type	Unique	5.55	5.55	3.7	1.85	0	5.55	0	9.24	3.7	9.24	1.85	14.79	0	0	0	1.85	14.79	1.85	9.24	11.09

## Sheet: Table_S4
Table S4. Percentual distribution of primary KEGG pathways from Lineage and pangenome partitions
		Primary KEGG pathways
Lineage	Pangenome partition	Amino acid metabolism	Biosynthesis of other secondary metabolites	Cancers	Carbohydrate metabolism	Cardiovascular diseases	Cell growth and death	Cell motility	Cellular commiunity	Circulatory system	Development	Digestive system	Drug resistance	Endocrine and metabolic diseases	Endocrine system	Energy metabolism	Environmental adaptation	Excretory system	Folding sorting and degradation	Glycan biosynthesis and metabolism	Immune diseases	Immune system	Infectious diseases	Lipid metabolism	Membrane transport	Metabolism of cofactors and vitamins	Metabolism of other amino acids	Metabolism of terpenoids and polyketides	Nervous system	Neurodegenerative diseases	Nucleotide metabolism	Overview	Replication and repair	Sensory system	Signal transduction	Signaling molecules and interaction	Substance dependence	Transcription	Translation	Transport and catabolism	Xenobiotics biodegradation and metabolism
Global	Core	15.01	1.61	0.66	14.56	0	0.45	0	0	0	0	0	0.54	0.08	0.87	6.7	0.08	0.04	1.61	0.79	0.08	0.08	0.66	5.09	2.94	5.17	3.06	5.67	0.45	0.21	3.52	11.75	2.85	0	2.61	0	0.12	0.21	3.31	0.33	8.89
Global	Accessory	6.05	2.85	1.78	13.88	0	0.71	0	2.85	0	0.71	2.85	0.36	0.36	1.42	4.27	0	0	2.49	0.36	0	2.85	3.56	4.63	2.85	6.05	2.14	1.78	0.36	0.36	6.41	9.96	4.27	0	4.98	2.85	0	0.71	1.07	0.71	3.56
Global	Unique	0	0	4.35	0	0	0	0	8.7	0	0	8.7	0	0	4.35	8.7	0	0	4.35	0	0	8.7	8.7	4.35	4.35	4.35	0	0	0	0	0	4.35	0	0	13.04	8.7	0	0	4.35	0	0
Euroamericam	Core	14.51	1.82	0.68	14.93	0	0.49	0	0	0	0	0	0.53	0.11	0.83	6.63	0.08	0.04	1.67	0.8	0.08	0.08	0.64	5.19	2.96	5.34	2.99	5.42	0.45	0.19	3.75	11.78	3.07	0	2.58	0	0.11	0.19	3.11	0.38	8.56
Euroamericam	Accessory	0	0	0	3.85	0	0	0	7.69	0	0	7.69	0	0	0	0	0	0	3.85	0	0	7.69	7.69	0	3.85	11.54	0	7.69	0	0	11.54	7.69	0	0	11.54	7.69	0	0	0	0	0
Euroamericam	Unique	0	0	6.67	0	0	0	0	13.33	0	0	13.33	0	0	6.67	0	0	0	0	0	0	13.33	13.33	0	0	0	0	0	0	0	0	0	0	0	13.33	13.33	0	6.67	0	0	0
Haarlem	Core	14.65	1.76	0.69	14.8	0	0.46	0	0	0	0	0	0.5	0.11	0.84	6.66	0.08	0.04	1.68	0.77	0.08	0.08	0.65	5.2	2.95	5.36	2.95	5.51	0.46	0.19	3.83	11.71	3.06	0	2.6	0	0.11	0.19	3.1	0.34	8.61
Haarlem	Accessory	0	3.57	3.57	14.29	0	1.79	0	3.57	0	0	3.57	1.79	0	3.57	1.79	0	0	1.79	1.79	0	3.57	3.57	1.79	3.57	7.14	3.57	1.79	0	0	3.57	12.5	1.79	0	5.36	3.57	0	1.79	1.79	1.79	1.79
Haarlem	Unique	0	0	6.67	0	0	0	0	13.33	0	0	13.33	0	0	6.67	6.67	0	0	0	0	0	13.33	13.33	0	0	0	0	0	0	0	0	0	0	0	13.33	13.33	0	0	0	0	0
LAM	Core	14.7	1.67	0.72	14.7	0	0.44	0	0	0	0	0	0.52	0.12	0.87	6.71	0.08	0.04	1.67	0.79	0.08	0.08	0.68	5.24	2.98	5.28	2.98	5.6	0.48	0.2	3.66	11.88	2.74	0	2.58	0	0.12	0.2	3.18	0.36	8.66
LAM	Accessory	5.52	3.31	1.66	12.71	0	1.1	0	3.87	0	1.1	3.87	0.55	0	1.66	3.87	0	0	1.66	0.55	0	3.87	4.42	1.66	2.21	5.52	2.21	1.66	0	0.55	5.52	7.73	6.63	0	5.52	3.87	0	1.66	1.1	0.55	3.87
LAM	Unique	0	0	3.7	0	0	0	0	11.11	0	0	11.11	0	0	3.7	3.7	0	0	7.41	0	0	11.11	11.11	3.7	0	3.7	0	0	0	0	0	3.7	0	0	14.81	11.11	0	0	0	0	0
mainly-T	Core	14.45	1.83	0.68	14.87	0	0.49	0	0	0	0	0	0.53	0.11	0.84	6.62	0.08	0.04	1.67	0.8	0.08	0.08	0.65	5.14	3	5.4	3	5.44	0.46	0.19	3.8	11.79	3.04	0	2.55	0	0.11	0.19	3.12	0.38	8.56
mainly-T	Accessory	0	0	0	0	0	0	0	12.5	0	0	12.5	0	0	0	0	0	0	0	0	0	12.5	12.5	0	0	4.17	4.17	0	0	0	4.17	0	4.17	0	20.83	12.5	0	0	0	0	0
mainly-T	Unique	0	0	7.69	7.69	0	0	0	7.69	0	0	7.69	0	0	7.69	0	0	0	7.69	0	0	7.69	7.69	0	0	0	0	7.69	0	0	0	15.38	0	0	7.69	7.69	0	0	0	0	0
S-type	Core	14.47	1.83	0.69	14.85	0	0.49	0	0	0	0	0	0.53	0.11	0.84	6.59	0.08	0.04	1.67	0.8	0.08	0.08	0.65	5.14	2.97	5.41	3.05	5.44	0.46	0.19	3.73	11.84	3.08	0	2.55	0	0.11	0.19	3.12	0.38	8.56
S-type	Accessory	4.55	0	4.55	0	0	0	0	9.09	0	0	9.09	0	0	4.55	0	0	0	0	0	0	9.09	9.09	0	4.55	4.55	0	0	0	0	18.18	0	0	0	13.64	9.09	0	0	0	0	0
S-type	Unique	0	0	0	2.86	0	0	0	11.43	0	0	11.43	0	0	0	0	0	0	2.86	0	0	11.43	14.29	2.86	2.86	0	0	2.86	0	0	0	8.57	0	0	14.29	11.43	0	0	2.86	0	0
X-type	Core	14.85	1.79	0.6	14.77	0	0.52	0	0	0	0	0	0.56	0.08	0.83	6.59	0.08	0.04	1.59	0.79	0.08	0.08	0.64	4.96	2.9	5.4	3.06	5.56	0.44	0.2	3.65	11.52	3.18	0	2.58	0	0.12	0.2	3.26	0.32	8.78
X-type	Accessory	3.82	1.27	2.55	12.1	0	0	0	3.82	0	0	3.82	0	0.64	1.27	5.1	0	0	3.18	0	0	3.82	4.46	6.37	3.82	4.46	1.27	1.27	0.64	0	6.37	13.38	0.64	0	7.01	3.82	0	0.64	0.64	1.27	2.55
X-type	Unique	0	0	7.69	0	0	0	0	7.69	0	0	7.69	0	0	7.69	0	0	0	7.69	0	0	7.69	15.38	0	7.69	0	0	0	0	7.69	0	0	0	0	7.69	7.69	0	7.69	0	0	0

## Sheet: Table_S5
Table S5. Synonymous and non-synonymous mutations identified in genes related to ꞵ-lactamase resistance
Function	Functional categories	Locus	gene name	AA chnage	Resistance	Euroamericano	Haarlem	LAM	mainly-T	S-type	X-type
	Regulatory proteins	Rv0015c	pknA	Ser385Arg (agc/agG)	MDR			21
					pre-XDR			3
					Sensitive			5
					RR			1
	Regulatory proteins	Rv0324		Thr168Ala (act/Gct)	MDR	2	6				7
					pre-XDR						6
					Other						1
					Sensitive	1	3				7
		Rv0399c	lpqK	Pro320Pro (ccc/ccA)	MDR				1
					Sensitive				2
				Asp181Gly (gac/gGc)	MDR						5
					pre-XDR						4
					Sensitive						7
				Glu67Lys (gag/Aag)	MDR			4
					Sensitive			2
				Asp47Ala (gac/gCc)	MDR						2
	Lipid metabolism	Rv0642c	mmaA4	Asn165Ser (aac/aGc)	MDR			21
					pre-XDR			3
					Sensitive			5
					RR			1
	Conserved hypotheticals	Rv0791c	-	Asp299Asp (gac/gaT)	Sensitive						1
				Ala286Thr (gcg/Acg)	MDR				1
					Sensitive				4
				Gln249Gln (cag/caA)	MDR	2
				Pro206Pro (cca/ccG)	MDR	2
					Sensitive	1
				Ser100Cys (tcc/tGc)	MDR			25
					pre-XDR			4
					Sensitive			8
					RR			1
	Intermediary metabolism and respiration	Rv0948c	-	Lys59Thr (aag/aCg)	MDR			21
					pre-XDR			3
					RR			1
					Sensitive			5
	Insertion seqs and phages	Rv1128c	-	Ala340Thr (gcg/Acg)	MDR			3
				Glu270Gly (gaa/gGa)	MDR	3	6				7
					pre-XDR						6
					Sensitive	1	3				7
					Others						1
				His54Tyr (cac/Tac)	Sensitive				1
	Intermediary metabolism and respiration	Rv1606	hisI	Asp30Asn (gac/Aac)	pre-XDR			3
				Thr99Ile (acc/aTc)	MDR			21
					pre-XDR			3
					RR			1
					Sensitive			5
		Rv1650	pheT	Thr88Thr (acc/acT)	pre-XDR			3
				Arg385Arg (cgg/cgC)	Sensitive				1
				Ile429Val (atc/Gtc)	MDR					10
				Arg506His (cgc/cAc)	MDR			4
					Sensitive			2
				Gly683Cys (ggc/Tgc)	MDR		6
					Sensitive		3
	Cell wall and cell processes	Rv1987	-	Ser36Asn (agt/aAt)	MDR			21
					pre-XDR			3
					RR			1
					Sensitive			5
	Conserved hypotheticals	Rv2022c	-	Val118Ala (gtg/gCg)	MDR			21
					pre-XDR			3
					RR			1
					Sensitive			5
		Rv2190c	-	Ala173Ser (gcc/Tcc)	Sensitive			1
	Information pathways	Rv2756c	hsdM	Arg533Trp (cgg/Tgg)	MDR						1
				Leu306Pro (ctg/cCg)	MDR	3	6				7
					pre-XDR						6
					Others						1
					Sensitive	1	3				7
				Gly44Val (ggc/gTc)	Sensitive			1
	Intermediary metabolism and respiration	Rv3057c	-	Val275Ala (gtc/gCc)	MDR		6
					Sensitive		3
				Asp112Ala (gat/gCt)	MDR			25
					pre-XDR			4
					RR			1
					Sensitive			9
				His111His (cac/caT)	MDR			25
					pre-XDR			4
					RR			1
					Sensitive			9
				Ala29Ala (gcg/gcT)	MDR			1
					Sensitive			1
	Conserved hypotheticals	Rv3365c	-	Leu602Leu (ctg/Ttg)	MDR						2
					pre-XDR						2
					Others						1
				Ala266Thr (gcg/Acg)	MDR			25
					pre-XDR			4
					RR			1
					Sensitive			9
				Val154Met (gtg/Atg)	MDR				1
					Sensitive				4
	Cell wall and cell processes	Rv3451	cut3	Gly209Asp (ggc/gAc)	MDR	3	6				7
					pre-XDR						6
					RR
					Sensitive	1	3				7
					Others						1
				Leu259Arg (ctg/cGg)	MDR			25
					pre-XDR			4
					RR			1
					Sensitive			9
	Lipid metabolism	Rv3824c	papA1	Leu35Phe (ctt/Ttt)	MDR			25
					pre-XDR			4
					RR			1
					Sensitive			9
	Cell wall and cell processes	Rv3884c	eccA2	Glu485Val (gaa/gTa)	MDR						2
				Gln460_ (caa/Taa)	MDR		6
					Sensitive		3
				Thr286Ala (acc/Gcc)	Sensitive			1
				Gly218Gly (ggc/ggT)	pre-XDR			1
				Glu215Gly (gag/gGg)	MDR	3	6				7
					pre-XDR						6
					Sensitive	1	3				7
					Others						1
				Ala189Ala (gcc/gcG)	MDR	3	6	25	1	10	7
					pre-XDR			4			6
					RR			1
					Sensitive	1	3	9	4		7
					Others						1
PG synthesis	Cell wall and cell processes	Rv0482	murB	Thr190Ile (acc/aTc)	Sensitive	1
		Rv1018c	glmU	Val110Ala (gtc/gCc)	MDR						5
					pre-XDR						4
					Sensitive						7
		Rv1315	murA	Ala258Ala (gcg/gcC)	MDR						2
					pre-XDR						2
					Others						1
		Rv2152c	murC	His431Arg (cac/cGc)	MDR				1
					Sensitive				4
		Rv2153c	murG	Gly43Gly (ggc/ggA)	Sensitive			1
		Rv2155c	murD	Arg247Gly (cgg/Ggg)	MDR	3	6	25	1	10	7
					pre-XDR			4			6
					RR			1
					Sensitive	1	3	9	4		7
					Others						1
				Thr80Ile (acc/aTc)	MDR	2	6				7
					pre-XDR						6
					Sensitive	1	3	1			7
					Others						1
				Phe76Leu (ttc/ttA)	MDR					10
		Rv2156c	murX	Thr206Thr (acc/acT)	MDR				1
					Sensitive				2
		Rv2157c	murF	Ala338Pro (gcg/Ccg)	Sensitive				1
				Pro22Leu (ccg/cTg)	Sensitive			1
		Rv2158c	murE	Gly25Val (ggc/gTc)	MDR			1
					Sensitive			2
		Rv2981c	ddlA	Thr365Ala (aca/Gca)	MDR	3	6	25		10	7
					pre-XDR			4			6
					RR			1
					Sensitive	1	3	9			7
					Others						1
				Leu133Leu (ctc/ctT)	Sensitive	1
				Val110Ala (gtc/gCc)	MDR			1
					Sensitive			1
PG hydrolysis	Cell wall and cell processes	Rv0320	-	Gly175Trp (ggg/Tgg)	MDR		4
				Tyr199Tyr (tac/taT)	Sensitive				1
		Rv1009	rpfB	Tyr19Asp (tat/Gat)	MDR			1			5
					pre-XDR						4
					Sensitive			1			7
				Ala65Ala (gcg/gcT)	MDR			3
		Rv1884c	rpfC	His16Arg (cac/cGc)	MDR			21
					pre-XDR			3
					RR			1
					Sensitive			5
	Virulence, detoxification, adaptation	Rv2190c	-	Ala173Ser (gcc/Tcc)	Sensitive			1
		Rv2450c	rpfE	Ala144Val (gcg/gTg)	MDR					10
				Arg126Gln (cgg/cAg)	MDR	3	6	25	1	10	7
					pre-XDR			4			6
					RR			1
					Sensitive	1	3	9	4		7
					Others						1
				Leu74Leu (ctc/ctT)	MDR		1
		Rv3915	-	Pro154Thr (cca/Aca)	pre-XDR			2
				Met237Val (atg/Gtg)	MDR			1
					Sensitive			2
				Gly281Gly (ggc/ggG)	MDR		6
					Sensitive		3
PG assembly		Rv0016c	pbpA	Arg364Ser (agg/agC)	MDR			1
				Thr217Thr (acg/acA)	MDR			16
					RR			1
					Sensitive			1
				Ser9Ser (tcg/tcA)	Sensitive	1
		Rv0050	ponA1	Ala244Ala (gca/gcG)	MDR	2	6				7
					pre-XDR						6
					Sensitive	1	3				7
					Others						1
				Ser428Ala (tcc/Gcc)	Sensitive						1
				Gly489Ser (ggc/Agc)	Sensitive			1
				Pro631Ser (ccg/Tcg)	MDR	1	6	17	1
					pre-XDR			3
					RR			1
					Sensitive		3	7	4
				Thr658Ala (acc/Gcc)	MDR						5
					pre-XDR						4
					Sensitive			1			7
		Rv0192	-	Glu6Asp (gaa/gaC)	MDR						2
					pre-XDR						2
					Sensitive						1
				Ser127Pro (tcg/Ccg)	MDR	3	6	25	1	10	7
					pre-XDR			4			6
					RR			1
					Sensitive	1	3	9	4		7
					Others						1
		Rv1433	-	Tyr216Tyr (tat/taC)	MDR			3
		Rv2163c	pbpB	Ala227Val (gcg/gTg)	MDR			1
		Rv2911	dacB2	Arg2Gln (cga/cAa)	MDR			17
					pre-XDR			3
					RR			1
					Sensitive			3
				Phe193Leu (ttc/Ctc)	MDR						2
					pre-XDR						2
					Sensitive						1
		Rv3627c	-	Asp260Glu (gac/gaA)	Sensitive			1
		Rv3682	ponA2	Phe513Phe (ttc/ttT)	RR			1
					Sensitive			1
Cell division		Rv0008c	-	Ser145Pro (tcc/Ccc)	MDR	3	6	25	1	10	7
					pre-XDR			4			6
					RR			1
					Sensitive	1	3	9	4		7
					Others						1
				Arg98Cys (cgc/Tgc)	MDR		4
				Gly41Arg (ggg/Cgg)	MDR	1				10
				Gly37Gly (ggg/ggA)	Sensitive	1
		Rv2748c	ftsK	Gly857Val (ggc/gTc)	MDR	2
				Pro749Leu (ccg/cTg)	MDR					9
				Ala718Gly (gcg/gGg)	Sensitive			1
				Pro585Pro (ccg/ccC)	pre-XDR			3
				Met298Val (atg/Gtg)	MDR			17
					pre-XDR			3
					RR			1
					Sensitive			3
				Gly257Gly (ggg/ggT)	MDR			2
				Ala198Ser (gcc/Tcc)	Sensitive
				Met123Thr (atg/aCg)	MDR					10
		Rv3610c	ftsH	Ala669Ala (gcc/gcG)	MDR			4
					pre-XDR			1
					Sensitive			3
				Glu586Lys (gag/Aag)	pre-XDR			3
				Asp354Gly (gac/gGc)	MDR					10
				Gly198Gly (ggc/ggT)	MDR				1
		Rv3660c	-	Pro282Ser (ccc/Tcc)	Sensitive			1
				Gly160Gly (ggc/ggT)	MDR			3
				Ser32Ile (agc/aTc)	Sensitive			1
